# Supplementary material for: Validity of clinical disease activity index (CDAI) to evaluate the disease activity of rheumatoid arthritis patients in Sri Lanka: A prospective follow up study based on newly diagnosed patients
Source: PLoS One. 2022 Nov 29;17(11):e0278285. doi: 10.1371/journal.pone.0278285 (PMC9707768; doi:10.1371/journal.pone.0278285)
Supplement: S1 File — (XLSX) [file pone.0278285.s002.xlsx]

## Sheet: Raw Data
						Baseline evaluation											Evaluation at 4 months				Evaluation at 9 months
Index No	M/F	Age	Ethnicity	Edu (upto grade)	Fam. Hx of RA	Dis Dur.(months)	morning stiff	articu.	RF	TJ	SJ	ESR	DAS 28(0)	cDAI(0)	Pain-VAS(0)		ESR (4)	DAS 28(4)	cDAI(4)		ESR	DAS 28(9)	cDAI(9)
RA/N/1	F	50	Sinhalese	9	neg	6	>1h	poly	pos	13	10	60	6.78	38	8		32	4.31	14		12	2.86	6
RA/N/2	F	56	Sinhalese	10	pos	12	<1	poly	neg	9	3	20	4.86	21	6		38	5.04	21		15	2.86	5
RA/N/3	F	63	Sinhalese	5	neg	12	>1h	poly	neg	7	6	58	5.99	24	6		40	3.96	11		50	4.34	11
RA/N/4	F	52	Sinhalese	11	neg	12	<1	poly	pos	9	8	55	5.98	26	4		30	4.15	12		14	2.38	8
RA/N/5	M	50	Sinhalese	11	pos	7	>2h	poly	pos	7	6	70	5.84	23	5		Lost for follow up/discontinue treatment				Lost for follow up/discontinue treatment
RA/N/6	F	63	Sinhalese	5	neg	3	>1h	poly	pos	10	4	69	6.27	28	7		36	4.96	17		28	3.99	8
RA/N/7	F	40	Sinhalese	8	neg	12	<30 min	Poly	pos	8	2	68	5.91	23	7		72	5.5	15		80	5.81	23
RA/N/8	F	64	Sinhalese	8	neg	6	<1	poly	pos	6	5	68	5.79	23	6		28	3.01	6		12	1.81	1
RA/N/9	F	45	Tamil	3	neg	3	<1	poly	pos	15	5	48	6.76	37	6		40	4.24	11		15	2.99	7
RA/N/10	M	50	Sinhalese	10	neg	6	>2h	poly	neg	6	3	77	6.13	23	5		Lost for follow up/discontinue treatment				Lost for follow up/discontinue treatment
RA/N/11	F	52	Sinhalese	11	neg	14	<30 min	poly	pos	6	1	16	4.36	16	4		12	2.3	5		38	2.6	1
RA/N/12	F	40	Sinhalese	8	Pos	6	<1	poly	neg	5	1	73	5.38	18	7		42	3.43	8		40	4.8	15
RA/N/13	F	55	Sinhalese	8	neg	8	<1	poly	pos	11	8	68	6.35	32	4.5		84	5.98	21		12	1.88	1
RA/N/14	F	51	Sinhalese	13	neg	2	>1h	poly	pos	5	3	60	5.38	18	4.5		Lost for follow up/discontinue treatment				Lost for follow up/discontinue treatment
RA/N/15	F	23	Sinhalese	11	pos	8	>1h	poly	neg	12	6	40	6.05	29	7		50	5.82	23		24	2.64	3
RA/N/16	F	60	Sinhalese	11	neg	3	<1	oligo	pos	3	3	60	4.88	14	2.5		16	2.48	4		22	2.16	0
RA/N/17	F	59	Sinhalese	8	neg	2	<1	poly	pos	8	2	44	5.47	23	7		35	4.96	18		30	2.94	5
RA/N/18	F	53	Sinhalese	10	neg	12	<1	poly	pos	5	3	60	5.16	17	4		32	3.78	6		28	2.45	1
RA/N/19	F	55	Moor	11	pos	3	>1h	poly	pos	16	4	30	6.02	31	6.5		68	5.37	17		23	2.75	4
RA/N/20	F	60	Sinhalese	8	pos	8	>1h	poly	pos	12	11	80	7.32	42	7		38	3.9	14		30	2.92	4
RA/N/21	F	44	Sinhalese	11	neg	6	>1h	poly	neg	8	5	60	5.78	23	5		Lost for follow up/discontinue treatment				Lost for follow up/discontinue treatment
RA/N/22	F	57	Sinhalese	8	pos	6	<1	poly	neg	6	6	50	5.83	24	6		75	4.77	10		38	4.04	6
RA/N/23	F	54	Moor	13	neg	6	<1	oligo	pos	4	4	85	5.49	17	5		40	3.28	4		14	1.99	2
RA/N/24	F	43	Sinhalese	5	neg	4	<1	poly	pos	5	4	15	4.19	17	3		25	3.49	6		18	2.44	3
RA/N/25	F	45	Sinhalese	5	neg	6	>1h	poly	pos	18	14	65	7.73	48	5		40	5.59	23		28	4.33	14
RA/N/26	F	40	Sinhalese	13	neg	3	<1	poly	pos	5	4	57	5.34	17	5		18	2.72	3		34	2.54	1.5
RA/N/27	F	49	Sinhalese	11	neg	6	>1h	oligo	neg	4	2	40	5.05	17	5		Lost for follow up/discontinue treatment				Lost for follow up/discontinue treatment
RA/N/28	F	57	Sinhalese	13	pos	4	>1h	poly	Pos	13	11	84	7.39	41	7		30	5.22	28		38	3.78	6
RA/N/29	M	40	Sinhalese	11	neg	12	<30 min	oligo	neg	4	3	7	3.73	16	1		6	2.15	4		6	2.08	2
RA/N/30	F	25	Sinhalese	11	neg	12	>1h	poly	neg	10	6	58	6	25	7		Lost for follow up/discontinue treatment				Lost for follow up/discontinue treatment
RA/N/31	F	28	Tamil	11	neg	8	>1h	poly	neg	11	8	77	6.95	35	7		40	4.96	17		18	2.56	4
RA/N/32	F	27	Sinhalese	11	pos	3	<1	poly	neg	10	8	82	6.35	27	4		46	4.36	12		28	2.47	2
RA/N/33	F	42	Sinhalese	11	neg	12	>1h	poly	neg	9	7	65	6.18	28	6		Lost for follow up/discontinue treatment				Lost for follow up/discontinue treatment
RA/N/34	F	52	Sinhalese	8	neg	6	>1h	poly	pos	8	6	58	5.81	23	4		34	3.96	9		38	3.25	4
RA/N/35	F	54	Sinhalese	8	neg	6	<1	poly	pos	7	5	45	5.1	18	6		30	3.62	6		18	2.42	2
RA/N/36	F	47	Tamil	5	pos	6	>1h	poly	pos	7	4	57	5.55	23	5		26	3.12	5		24	2.64	2
RA/N/37	F	44	Sinhalese	8	pos	5	<1	poly	pos	9	8	39	5.97	29	4		48	6.23	31		22	3.63	11
RA/N/38	F	43	Sinhalese	13	neg	6	<1	poly	pos	7	4	50	5.34	23	5		24	3.72	11		38	3.11	3
RA/N/39	F	48	Sinhalese	8	neg	6	<1	poly	pos	8	5	110	6.6	28	8		68	4.7	13		24	2.9	6
RA/N/40	M	39	Moor	11	Pos	8	<1	poly	pos	20	13	57	7.08	44	6		48	5.68	24		24	2.78	4
RA/N/41	F	55	Sinhalese	5	neg	12	<1	oligo	pos	4	4	52	5.05	16	4		34	4.08	11		42	3.83	8
RA/N/42	F	55	Sinhalese	8	pos	12	<1	poly	pos	13	3	42	5.96	28	6		34	4.14	11		16	2.16	2
RA/N/43	F	60	Sinhalese	13	neg	10	>1h	poly	pos	10	5	48	6.09	28	5		Lost for follow up/discontinue treatment				Lost for follow up/discontinue treatment
RA/N/44	F	50	Sinhalese	11	pos	2	>1h	poly	pos	13	9	52	6.67	35	8		28	3.43	5		16	3.41	11
RA/N/45	M	65	Sinhalese	10	neg	36	<1	poly	pos	7	4	100	6.45	25	7		35	3.95	10		20	2.77	5
RA/N/46	M	50	Sinhalese	10	neg	4	<1	poly	pos	12	4	45	5.86	24	8		25	3.19	4		12	1.74	0
RA/N/47	M	59	Sinhalese	10	neg	4	>1h	poly	pos	10	3	128	6.72	27	7		30	3.45	5		50	4.27	11
RA/N/48	F	45	Sinhalese	13	pos	2	>1h	oligo	pos	4	2	40	4.8	13	5.59		32	4.2	11		18	2.58	4
RA/N/49	F	47	Sinhalese	11	neg	6	>1h	oligo	neg	3	2	38	4.61	13	5		Lost for follow up/discontinue treatment				Lost for follow up/discontinue treatment
RA/N/50	F	29	Moor	13	neg	7	>1h	poly	neg	6	4	48	5.34	19	5		48	4.81	14		26	4.07	10
RA/N/51	F	25	Sinhalese	11	neg	8	<1	poly	neg	2	8	30	4.52	16	3		Lost for follow up/discontinue treatment				Lost for follow up/discontinue treatment
RA/N/52	F	33	Sinhalese		neg	12	<1	poly	neg	5	1	90	5.38	15	4		Lost for follow up/discontinue treatment				Lost for follow up/discontinue treatment
RA/N/53	F	50	Sinhalese	9	neg	12	>1h	poly	pos	16	3	35	5.91	30	5		Lost for follow up/discontinue treatment				Lost for follow up/discontinue treatment
RA/N/54	F	27	Sinhalese	13	neg	6	>1h	poly	pos	8	0	55	4.95	15	4		35	4.02	8		18	3.14	5
RA/N/55	F	35	Sinhalese	13	neg	10	<1	poly	pos	5	3	40	4.74	17	5		23	3.69	11		14	2.88	4
RA/N/56	F	44	Sinhalese	11	neg	12	>1h	poly	pos	10	2	40	5.31	21	4		64	5.21	15		60	5.21	20
RA/N/57	F	48	Sinhalese	13	neg	3	<1	oligo	Pos	4	4	75	5.41	17	5		26	3.12	5		20	2.94	4
RA/N/58	F	41	Sinhalese	13	neg	4	>1h	poly	Neg	10	2	15	4.9	22	6		24	4.41	14		12	3.21	10
RA/N/59	F	50	Sinhalese	11	neg	4	>1h	oligo	Neg	4	2	35	4.42	12	3		30	3.99	11		Lost for follow up/discontinue treatment
RA/N/60	F	22	Sinhalese	13	neg	2	>1h	poly	neg	15	8	38	6.21	32	5		26	4.61	15		Lost for follow up/discontinue treatment
RA/N/61	F	56	Tamil	7	neg	9	>1h	poly	pos	6	4	54	5.56	22	6		Lost for follow up/discontinue treatment				Lost for follow up/discontinue treatment
RA/D/1	F	58	Sinhalese	11	Neg	3	<1	poly	Pos	6	4	24	5.42	26	90		22	2.86	6		12	2.16	2
RA/D/2	M	55	Sinhalese	10	Neg	2	>1h	poly	Pos	17	7	80	6.82	38	80		45	4.6	11		28	3.86	7
RA/D/3	M	69	Sinhalese	13	Neg	2	>2h	oligo	Pos	1	3	80	4.62	12	60		50	3.83	9		28	2.87	5
RA/D/4	F	25	Sinhalese	11	Neg	12	<1	Oligo	Pos	4	4	68	6.03	23	100		30	3.64	8		27	2.59	5
RA/D/5	F	64	Sinhalese	11	Pos	5	<1	poly	Pos	6	4	75	5.93	23	70		50	2.88	1		55	6.56	33
RA/D/6	M	70	Sinhalese	5	Neg	6	>2h	poly	Pos	20	6	67	7.69	51	80		36	4.98	13		12	1.74	0
RA/D/7	F	52	Sinhalese	11	Neg	12	>1h	poly	Pos	10	2	46	5.69	23	60		28	4.26	16		28	4.1	12
RA/D/8	F	44	Sinhalese	13	Neg	6	>2h	oligo	Pos	5	3	61	5.03	15	30		33	2.59	2		13	2.5	8
RA/D/9	M	46	Sinhalese	11	Neg	8	<1	poly	Pos	8	3	52	5.88	24.5	75		28	4.75	13		40	5.07	18
RA/D/10	F	33	Tamil	11	Neg	4	<1	poly	neg	9	9	50	6.1	29	6		58	5.75	26		28	4.1	11
RA/D/11	F	58	Sinhalese	11	Neg	3	>2h	poly	Pos	8	4	65	6.47	29	10		78	5.82	21		Lost for follow up/discontinue treatment
RA/D/12	M	52	Sinhalese	11	Neg	8	<1	poly	Pos	16	12	107	7.04	38	4		60	6.82	39		30	5.02	20
RA/D/13	F	48	Sinhalese	11	Neg	8	>1h	Oligo	Pos	1	1	42	3.88	12	3		60	4.75	9		40	4.47	13
RA/D/14	F	51	Sinhalese	9	Neg	3	>1h	poly	Pos	10	4	96	6.65	29	80		60	4.97	14		28	3.82	8
RA/D/15	F	39	Sinhalese	11	Neg	1	<1	Oligo	neg	3	2	12	3.53	11	3		Lost for follow up/discontinue treatment				Lost for follow up/discontinue treatment
RA/D/16	F	47	Moor	5	Neg	6	>1h	poly	Pos	21	0	95	6.73	36	70		40	4.86	15		28	3.86	9
RA/D/17	F	56	Moor	8	Neg	6	>1h	Oligo	Pos	3	1	85	5.48	16	80		78	4.03	6		18	3.1	5
RA/D/18	F	67	Sinhalese	11	Neg	3	>2h	poly	Pos	8	4	65	6.47	29	10		78	5.82	21		36	4	9
RA/D/19	F	54	Tamil	2	neg	4	>1h	poly	Pos	5	3	46	5.08	15	5		31	3.73	10		23	2.44	4
RA/D/20	F	63	Sinhalese	8	Neg	6	>2h	poly	pos	12	6	54	6.4	31	7		38	4.7	14		26	3.95	10
RA/D/21	F	65	Moor	10	neg	6	>2h	poly	Pos	13	3	80	6.27	27	5		33	6.13	33		68	5.24	16
RA/D/22	F	62	Sinhalese	5	neg	5	<1	poly	Pos	5	3	27	4.88	18	6		22	2.3	1		30	2.52	1
RA/D/23	F	44	Sinhalese	11	neg	5	>2h	poly	neg	24	21	55	7.95	62	8		45	5.92	30		30	5.52	28
RA/D/24	m	55	Sinhalese	11	NEG	8	>1h	poly	Pos	22	9	105	8.12	49	10		92	5.55	21		100	5.55	17
RA/D/25	F	55	Moor	11	Neg	6	<1	Oligo	pos	2	2	7	3.39	13	6		59	4.1	6		62	3.87	6
RA/D/26	F	64	Sinhalese	11	pos	3	>2h	poly	Pos	11	9	110	6.97	33	7		40	4.39	14		44	3.16	6
RA/D/27	F	69	Sinhalese	8	Neg	2	>2h	oligo	Pos	4	3	52	5.07	16	5		30	3.36	5		40	3.5	7
RA/D/28	F	62	Sinhalese	11	neg	4	>2h	Oligo	Pos	3	2	38	5.05	17	8		36	3.72	7		Lost for follow up/discontinue treatment
RA/D/29	F	54	Sinhalese	11	Neg	8	<1	poly	Pos	20	13	59	7.21	44	6		Lost for follow up/discontinue treatment				Lost for follow up/discontinue treatment
RA/D/30	F	39	Sinhalese	11	Neg	2	<30 min	Oligo	POS	2	1	50	4.14	11	4		47	3.12	5		Lost for follow up/discontinue treatment
RA/D/31	F	63	Sinhalese	7	Neg	6	>1h	poly	POS	8	4	125	6.64	23	7		21	2.97	4		12	1.88	1
RA/D/32	F	49	Sinhalese	13	Neg	6	<1	poly	Pos	4	6	82	5.31	16	3		36	4.66	14		30	2.8	3
RA/D/33	F	36	Tamil	5	Neg	2	>1h	oligo	Pos	4	2	63	4.84	11	3		60	4.61	11		Lost for follow up/discontinue treatment
RA/D/34	F	56	Sinhalese	13	Neg	2	<30 min	oligo	pos	3	2	98	5.14	16	4		Lost for follow up/discontinue treatment				Lost for follow up/discontinue treatment
RA/D/35	F	51	Moor	10	Neg	2	<30 min	poly	neg	5	2	47	4.76	14	3		28	3.94	9		16	2.08	1
RA/D/36	F	28	Moor	13	Neg	3	>1h	poly	neg	6	4	28	4.68	16	3		20	3.65	10		38	4.29	11
RA/D/37	F	42	Tamil	5	Neg	3	>1h	poly	Pos	10	0	74	5.48	19	5		46	4.17	10		38	3.53	7
RA/D/38	F	48	Sinhalese	13	Neg	9	<1	poly	Pos	8	0	36	4.65	16	4		Lost for follow up/discontinue treatment				Lost for follow up/discontinue treatment
RA/D/39	F	54	Tamil	5	Neg	2	>1h	poly	Pos	8	3	45	5.57	22	6		Lost for follow up/discontinue treatment				Lost for follow up/discontinue treatment
RA/D/40	F	53	Sinhalese	13	Neg	3	<1	poly	neg	6	2	31	4.87	17	5		24	4.04	11		Lost for follow up/discontinue treatment
RA/D/41	M	39	Sinhalese	11	Neg	3	>1h	Oligo	neg	3	0	40	3.69	11	1		12	2.69	4		Lost for follow up/discontinue treatment
RA/D/42	F	42	Sinhalese	13	Neg	3	>2h	poly	Pos	7	6	60	6.15	27	8		100	5.18	17		68	7.19	43
	EMS- early morning stiffness
